# Supplementary material for: Germline mutations of homologous recombination genes and clinical outcomes in pancreatic cancer: a multicenter study in Taiwan
Source: J Biomed Sci. 2024 Feb 13;31:21. doi: 10.1186/s12929-024-01008-7 (PMC10865564; doi:10.1186/s12929-024-01008-7)
Supplement: Supplementary file 1 — Additional file 1: Figure S1. Median overall survival of 527 PDAC patients with or without germline gene mutations in different stage. Figure S2. Median overall survival of 107 stage III PDAC patients with or without conversion surgery. Figure S3. Timeline comparison between the investigator-initiated trials for pancreatic cancer in Taiwan and the corresponding global phase III trials. Figure S4. The distribution of the most commonly used regimen by year. An arrow indicates the time of nab-paclitaxel reimbursement in Taiwan. Figure S5. Median overall survival of 320 PDAC patients with or without enrollment in clinical trials. Figure S6. (A) Median overall survival of 363 stage III/IV PDAC patients treated by different regimens. (B) Median overall survival of 363 stage III/IV PDAC patients with or without HR gene mutations treated with 1L platinum-based or non-platinum-based chemotherapy. Table S1. Categories of the 80 candidate cancer-associated genes analyzed for germline mutations in PDAC patients. Genes that have overlapping properties are listed only once and were classified as low-, moderate-, high- and recessive penetrance. Table S2. Pathogenic and likely pathogenic germline variants in susceptibility genes. Table S3. Family history of cancer in 527 PDAC patients. Table S4. Demographics of 32 patients with germline mutation in 12 homologous recombination genes treated with first-line platinum chemotherapy or non-platinum chemotherapy. Table S5. List of all regimen used in 368 stage III/IV PDAC patients. [file 12929_2024_1008_MOESM1_ESM.zip › 12929_2024_1008_MOESM1_ESM/Additional file 1 Table S2.xlsx]

## Sheet: Table S2
Table S2- Pathogenic and likely pathogenic germline variants in susceptibility genes.
Gene Name	RefSeq Transcripts	HGVS coding	HGVS Protein	ACMG Classification	Degrees	dbSNP	MAF	ClinVar	Patient ID
ATM	NM_000051.4	c.1402_1403del	p.Lys468fs	Pathogenic	PVS1: Very Strong, PP5: Very Strong, PM2: Supporting	rs587781347	0.000019 (5/264690)	Pathogenic	H0432, H11204, H4414, KH0065
ATM	NM_000051.4	c.1702A>T	p.Arg568*	Pathogenic	PVS1: Very Strong, PP5: Moderate, PM2: Supporting			Pathogenic	H12154
ATM	NM_000051.4	c.2413C>T	p.Arg805*	Pathogenic	PVS1: Very Strong, PP5: Very Strong, PM2: Supporting	rs780619951	0.000040 (10/251214, GnomAD_exome)	Pathogenic	H12647, H7053
ATM	NM_000051.4	c.2629delA	p.Ser877fs	Likely Pathogenic	PVS1: Very Strong, PM2: Supporting				H4268
ATM	NM_000051.4	c.3703_3707del	p.Pro1235fs	Likely Pathogenic	PVS1: Very Strong, PM2: Supporting				H0083
ATM	NM_000051.4	c.875C>T	p.Pro292Leu	Pathogenic	PVS1: Very Strong, PP3: Moderate, PM2: Supporting	rs747727055	0.000008 (2/248178, GnomAD_exome)	Pathogenic	KH0042
ATR	NM_001184.4	c.2319_2320delAA	p.Lys773fs	Likely Pathogenic	PVS1: Very Strong, PM2: Supporting				H10203
ATR	NM_001184.4	c.2320dup	p.Ile774fs	Pathogenic	PVS1: Very Strong, PP5: Strong	rs757500301	0.00018 (3/16760, 8.3KJPN)	Pathogenic	H10846, H3731, H0028, H0626, H2933, H4039, H5930, H6833
ATR	NM_001184.4	c.4268A>T	p.Glu1423Val	Pathogenic	PVS1: Very Strong, PP5: Strong				H11734
ATR	NM_001184.4	c.4384_4385insG	p.Tyr1462fs	Pathogenic	PVS1: Very Strong, PP3: Moderate, PM2: Supporting				H4078
ATR	NM_001184.4	c.6553_6554delTC	p.Ser2185fs	Likely Pathogenic	PVS1: Very Strong, PM2: Supporting				H3884, H6374
ATR	NM_001184.4	c.903_904insG	p.Leu302fs	Likely Pathogenic	PVS1: Very Strong, PM2: Supporting				H4157
ATRX	NM_000489.6	c.1074dupA	p.Leu359fs	Pathogenic	PVS1: Very Strong, PP5: Moderate, PM2: Supporting				H7996
ATRX	NM_000489.6	c.1543_1544insG	p.Met515fs	Likely Pathogenic	PVS1: Very Strong, PM2: Supporting				H3930
ATRX	NM_000489.6	c.2426_2427insG	p.Thr810fs	Likely Pathogenic	PVS1: Very Strong, PM2: Supporting				H0028
ATRX	NM_000489.6	c.3623_3624insC	p.Glu1209fs	Likely Pathogenic	PVS1: Very Strong, PM2: Supporting				H3029
ATRX	NM_000489.6	c.3853del	p.Ser1285fs	Likely Pathogenic	PVS1: Very Strong, PM2: Supporting				H10443
BARD1	NM_000465.4	c.1911delA	p.Ala638fs	Likely Pathogenic	PVS1: Very Strong, PM2: Supporting				H11660
BARD1	NM_000465.4	c.963delA	p.Lys321fs	Likely Pathogenic	PVS1: Very Strong, PM2: Supporting				H10167
BLM	NM_000057.4	c.1544dupA	p.Asn515fs	Pathogenic	PVS1: Very Strong, PP5: Very Strong	rs367543043	0.00030 (5/16760, 8.3KJPN)	Pathogenic	H4644
BLM	NM_000057.4	c.1986dupA	p.Phe663fs	Pathogenic	PVS1: Very Strong, PP5: Strong				H5819
BRAF	NM_004333.6	c.740T>G	p.Phe247Cys	Pathogenic	PM1: Strong, PM5: Strong, PP3: Strong, PM2: Supporting				H6833
BRAF	NM_004333.6	c.81_82dupCG	p.Gly28fs	Likely Pathogenic	PVS1: Very Strong, PM2: Supporting				H8949
BRCA1	NM_007294.4	c.1016delA	p.Lys339fs	Pathogenic	PVS1: Very Strong, PP5: Very Strong, PM2: Supporting	rs80357569		Pathogenic	H4846
BRCA1	NM_007294.4	c.5309C>G	p.Pro1770Arg	Likely Pathogenic	PP3: Strong, PP5: Moderate, PM1: Supporting, PM2: Supporting	rs80357462		Pathogenic	H2919
BRCA2	NM_000059.4	c.1320delT	p.Thr441fs	Likely Pathogenic	PVS1: Very Strong, PM2: Supporting				H5402
BRCA2	NM_000059.4	c.1612del	p.Ser538fs	Likely Pathogenic	PVS1: Very Strong, PM2: Supporting				H8626
BRCA2	NM_000059.4	c.1830delA	p.Lys610fs	Likely Pathogenic	PVS1: Very Strong, PM2: Supporting				H7847
BRCA2	NM_000059.4	c.2339C>G	p.Ser780*	Pathogenic	PVS1: Very Strong, PP5: Very Strong, PM2: Supporting	rs587781471	0.000004 (1/250872, GnomAD_exome)	Pathogenic	H4157
BRCA2	NM_000059.4	c.2442delC	p.Met815fs	Pathogenic	PVS1: Very Strong, PP5: Very Strong, PM2: Supporting	rs397507627	0.000004 (1/244060, GnomAD_exome)	Pathogenic	H12511
BRCA2	NM_000059.4	c.2588delA	p.Asn863fs	Pathogenic	PVS1: Very Strong, PM2: Supporting, PP5: Supporting			Pathogenic	H3807
BRCA2	NM_000059.4	c.2737dup	p.Asp913fs	Likely Pathogenic	PVS1: Very Strong, PM2: Supporting				H0045
BRCA2	NM_000059.4	c.3830dupA	p.Asn1277fs	Likely Pathogenic	PVS1: Very Strong, PM2: Supporting				H4414
BRCA2	NM_000059.4	c.3860del	p.Asn1287fs	Pathogenic	PVS1: Very Strong, PP5: Very Strong, PM2: Supporting	rs80359406	0.000087 (17/195552, GnomAD_exome)	Pathogenic	H10431
BRCA2	NM_000059.4	c.3884_3885insG	p.Asn1296fs	Likely Pathogenic	PVS1: Very Strong, PM2: Supporting				H4414
BRCA2	NM_000059.4	c.4381delT	p.Ser1461fs	Likely Pathogenic	PVS1: Very Strong, PM2: Supporting				H11673
BRCA2	NM_000059.4	c.4415_4418delAGAA	p.Lys1472fs	Pathogenic	PVS1: Very Strong, PP5: Very Strong, PM2: Supporting	rs397507333	0.000004 (1/248584, GnomAD_exome)	Pathogenic	KH0107
BRCA2	NM_000059.4	c.5899A>T	p.Lys1967*	Pathogenic	PVS1: Very Strong, PP5: Moderate, PM2: Supporting	rs988285170		Pathogenic	H5217
BRCA2	NM_000059.4	c.8356G>A	p.Ala2786Thr	Pathogenic	PVS1: Very Strong, PP5: Very Strong, PM2: Supporting	rs80359077	0.000060 (15/251430, GnomAD_exome)		KH0137, KH0146
BRCA2	NM_000059.4	c.8537_8538del	p.Glu2846fs	Pathogenic	PVS1: Very Strong, PP5: Very Strong, PM2: Supporting	rs80359714	0.000012 (3/251142, GnomAD_exome)	Pathogenic	H0421
BRCA2	NM_000059.4	c.8961_8964delGAGT	p.Ser2988fs	Pathogenic	PVS1: Very Strong, PP5: Very Strong, PM2: Supporting	rs80359734		Pathogenic	KH0023
BRCA2	NM_000059.4	c.9226G>A	p.Gly3076Arg	Pathogenic	PS1: Strong, PM5: Strong, PP3: Strong, PM2: Supporting	rs1566253644	0.000004 (1/251090, GnomAD_exome)	Variant of Uncertain Significance	H5269
BRCA2	NM_000059.4	c.994delA	p.Ile332fs	Pathogenic	PVS1: Very Strong, PP5: Very Strong, PM2: Supporting	rs80359777	0.000004 (1/229992, GnomAD_exome)	Pathogenic	H3739
BRIP1	NM_032043.3	c.1662dupG	p.Thr555fs	Likely Pathogenic	PVS1: Very Strong, PM2: Supporting				KH0028
BRIP1	NM_032043.3	c.1A>G	p.Met1?	Likely Pathogenic	PVS1: Very Strong, PM2: Supporting	rs764585550	0.000016 (4/251168, GnomAD_exome)	Conflicting	H1152, H11845
BRIP1	NM_032043.3	c.2244C>G	p.Tyr748*	Pathogenic	PVS1: Very Strong, PP5: Very Strong, PM2: Supporting	rs1257401983	0.000004 (1/264690, TOPMED)	Pathogenic	H10215
BRIP1	NM_032043.3	c.2510del	p.Asn837fs	Pathogenic	PVS1: Very Strong, PP5: Moderate, PM2: Supporting			Pathogenic	H0006
BRIP1	NM_032043.3	c.3664dup	p.Glu1222fs	Likely Pathogenic	PVS1: Very Strong, PM2: Supporting	rs752586524	0.000036 (9/250792, GnomAD_exome)	Variant of Uncertain Significance	H3434
CDKN2A	NM_000077.5	c.367del	p.His123fs	Likely Pathogenic	PVS1: Very Strong, PM2: Supporting				H0092, H1157
CEBPA	NM_001287424.2	c.187delA	p.Ser63fs	Likely Pathogenic	PVS1: Very Strong, PM2: Supporting				H10638
CEBPA	NM_004364.5	c.683_694dup	p.Pro231_Pro232insHisProHisPro	Likely Pathogenic	PVS1: Very Strong, PM2: Supporting				H0425
CHEK2	NM_007194.4	c.246_260delCCAAGAACCTGAGGA	p.Asp82_Glu86del	Likely Pathogenic	PS3: Strong, PM4: Moderate, PM2: Supporting	rs587780181	0.000107 (15/140136, GnomAD)	Conflicting	H11401
CHEK2	NM_007194.4	c.802delA	p.Thr268fs	Pathogenic	PVS1: Very Strong, PP5: Strong, PM2: Supporting	rs1342011335		Pathogenic	KH0042
FANCA	NM_000135.4	c.3064C>T	p.Gln1022*	Pathogenic	PVS1: Very Strong, PP5: Strong, PM2: Supporting			Pathogenic	H10760
FANCA	NM_000135.4	c.3568C>T	p.Gln1190*	Pathogenic	PVS1: Very Strong, PP5: Supporting, PM2: Supporting			Pathogenic	H11056
FANCA	NM_000135.4	c.367C>T	p.Gln123*	Likely Pathogenic	PVS1: Very Strong, PM2: Supporting	rs985886242	0.000012 (3/251172, GnomAD_exome)		H0034
FANCC	NM_000136.3	c.339G>A	p.Trp113*	Pathogenic	PVS1: Very Strong, PP5: Very Strong, PM2: Supporting	rs1057516291	0.000004 (1/251072, GnomAD_exome)	Pathogenic	H1898
FANCE	NM_021922.3	c.118del	p.Ala40fs	Likely Pathogenic	PVS1: Very Strong, PM2: Supporting				H3015
FANCE	NM_021922.3	c.524delG	p.Gly175fs	Likely Pathogenic	PVS1: Very Strong, PM2: Supporting	rs773363446	0.000004 (1/243834, GnomAD_exome)	Variant of Uncertain Significance	H6597
FANCE	NM_021922.3	c.544delC	p.Gln182fs	Likely Pathogenic	PVS1: Very Strong, PM2: Supporting	rs1561789651			H5510
FANCE	NM_021922.3	c.75del	p.Ala26fs	Likely Pathogenic	PVS1: Very Strong, PM2: Supporting				H1545
GATA2	NM_032638.5	c.59A>G	p.Gln20Arg	Likely Pathogenic	PVS1: Very Strong, PM2: Supporting	rs1303947441	0.000004 (1/240080, GnomAD_exome)		H4923
MLH1	NM_000249.4	c.1730C>T	p.Ser577Leu	Likely Pathogenic	PP3: Very Strong, PM2: Supporting	rs56185292	0.000060 (15/251202, GnomAD_exome)	Conflicting	H1230
MLH1	NM_000249.4	c.588delA	p.Lys196fs	Pathogenic	PVS1: Very Strong, PP5: Very Strong, PM2: Supporting	rs63751653	0.000004 (1/251370, GnomAD_exome)	Pathogenic	H11660
MSH2	NM_000251.3	c.2516A>G	p.His839Arg	Likely Pathogenic	PM5: Strong, PM1: Moderate, PM2: Supporting, PP5: Supporting	rs63750027	0.000024 (6/251450, GnomAD_exome)	Conflicting	H11796, H3390
MSH2	NM_000251.3	c.939delT	p.Gln314fs	Pathogenic	PVS1: Very Strong, PP5: Moderate, PM2: Supporting	rs796532309		Pathogenic	KH0057
MSH6	NM_000179.3	c.2300C>G	p.Thr767Ser	Likely Pathogenic	PM5: Moderate, PP3: Moderate, PM2: Supporting	rs587781462	0.000016 (4/251156, GnomAD_exome)	Variant of Uncertain Significance	H6665, KH0089
MSH6	NM_000179.3	c.3226C>T	p.Arg1076Cys	Pathogenic	PP5: Very Strong, PM2: Supporting, PP3: Supporting	rs63750617	0.000021 (3/140130, GnomAD)	Likely Pathogenic	H0104
MUTYH	NM_001128425.2	c.467G>A	p.Trp156*	Pathogenic	PVS1: Very Strong, PP5: Very Strong, PM2: Supporting	rs762307622	0.000056 (14/250380, GnomAD_exome)	Pathogenic	H3899
MUTYH	NM_001048174.2	c.734G>A	p.Arg245His	Pathogenic	PP5: Very Strong, PM1: Moderate, PM5: Moderate, PP3: Moderate, PM2: Supporting	rs140342925	0.000084 (21/250298, GnomAD_exome)	Pathogenic	H2472
NBN	NM_002485.5	c.1089C>G	p.Tyr363*	Pathogenic	PVS1: Very Strong, PP5: Very Strong, PM2: Supporting	rs121908974	0.000043 (6/140240, GnomAD)	Pathogenic	H0048
NBN	NM_002485.5	c.157delT	p.Ser53fs	Pathogenic	PVS1: Very Strong, PP5: Moderate, PM2: Supporting			Pathogenic	H12844
PALB2	NM_024675.4	c.1059del	p.Lys353fs	Pathogenic	PVS1: Very Strong, PP5: Very Strong, PM2: Supporting	rs730881872	0.000007 (1/140106, GnomAD)	Pathogenic	H2626
PALB2	NM_024675.4	c.2607del	p.Val870fs	Pathogenic	PVS1: Very Strong, PP5: Very Strong, PM2: Supporting	rs767633741	0.000004 (1/251484, GnomAD_exome)	Pathogenic	H3297
PALB2	NM_024675.4	c.2673C>A	p.Cys891*	Pathogenic	PVS1: Very Strong, PP5: Moderate, PM2: Supporting	rs78179744	0.000007 (1/140188, GnomAD)	Pathogenic	H10143
PALB2	NM_024675.4	c.3172_3176delTCAGT	p.Ser1058fs	Likely Pathogenic	PVS1: Very Strong, PM2: Supporting				KH0009
PALB2	NM_024675.4	c.472delC	p.Gln158fs	Likely Pathogenic	PVS1: Very Strong, PM2: Supporting	rs771665040	0.000008 (1/121410, ExAC)		H12314
PDGFRA	NM_001347828.2	c.2086delT	p.Tyr696fs	Pathogenic	PVS1: Very Strong, PP5: Very Strong, PM2: Supporting				H11673
PDGFRA	NM_001347828.2	c.2414delA	p.Asn805fs	Likely Pathogenic	PVS1: Very Strong, PM2: Supporting				H11648
PDGFRA	NM_001347828.2	c.2501delT	p.Leu834fs	Pathogenic	PVS1: Very Strong, PP5: Very Strong, PM2: Supporting				H11364
PHOX2B	NM_003924.4	c.723_743delAGCAGCAGCGGCGGCGGCCGC	p.Ala254_Ala260del	Likely Pathogenic	PVS1: Very Strong, PM2: Supporting	rs1064792993	0.000015 (2/133878, GnomAD)	Likely Benign	H12770
PHOX2B	NM_003924.4	c.759_776delGGCAGCGGCAGCGGCGGC	p.Ala255_Ala260del	Likely Pathogenic	PVS1: Very Strong, PM2: Supporting				H4812
PMS2	NM_000535.7	c.289_293dupGACCT	p.Gln100fs	Likely Pathogenic	PVS1: Very Strong, PM2: Supporting				KH0017
POLE	NM_006231.4	c.3070A>G	p.Met1024Val	Likely Pathogenic	PVS1: Very Strong, PM2: Supporting	rs1456625791	0.000007 (1/140190, GnomAD)	Variant of Uncertain Significance	H11993
POLE	NM_006231.4	c.6073del	p.Val2025fs	Likely Pathogenic	PVS1: Very Strong, PM2: Supporting				H0904
POLE	NM_006231.4	c.6685_6687delGAG	p.Glu2229del	Likely Pathogenic	PVS1: Very Strong, PM2: Supporting				H12622
POLE	NM_006231.4	c.833C>T	p.Thr278Met	Likely Pathogenic	PVS1: Very Strong, PM2: Supporting	rs764254754	0.000028 (7/251428, GnomAD_exome)	Variant of Uncertain Significance	H3297
RB1	NM_000321.3	c.1696G>T	p.Asp566Tyr	Likely Pathogenic	PP3: Very Strong, PM2: Supporting				H10143
RB1	NM_000321.3	c.521dupT	p.Leu174fs	Likely Pathogenic	PVS1: Very Strong, PM2: Supporting				H11266
RECQL4	NM_004260.4	c.447delC	p.Ser150fs	Likely Pathogenic	PVS1: Very Strong, PM2: Supporting				H9847
RUNX1	NM_001754.5	c.1276_1277insCCCCCCCC	p.Arg427fs	Likely Pathogenic	PVS1: Very Strong, PM2: Supporting				H12511
SMARCB1	NM_003073.5	c.90delC	p.Glu31fs	Likely Pathogenic	PVS1: Very Strong, PM2: Supporting				H11648
TP53	NM_001126112.2	c.1010G>A	p.Arg337His	Pathogenic	PP5: Very Strong, PM5: Strong, PM1: Moderate, PM2: Supporting, PP3: Supporting	rs121912664	0.000012 (3/250846, GnomAD_exome)	Pathogenic	H12573
TP53	NM_001126112.2	c.738G>A	p.Met246Ile	Pathogenic	PM1: Strong, PM5: Strong, PP3: Moderate, PM2: Supporting, PP5: Supporting	rs1019340046	0.000004 (1/264690, TOPMED)	Conflicting	H9393
TSC2	NM_000548.5	c.5200G>A	p.Asp1734Asn	Likely Pathogenic	PVS1: Very Strong, PM2: Supporting	rs751990617	0.000008 (2/250576, GnomAD_exome)	Conflicting	KH0128
WRN	NM_000553.6	c.1899del	p.Gly634fs	Likely Pathogenic	PVS1: Very Strong, PM2: Supporting				H10443
WRN	NM_000553.6	c.3244delG	p.Val1082fs	Pathogenic	PVS1: Very Strong, PP5: Moderate, PM2: Supporting	rs745905108	0.000004 (1/245052, GnomAD_exome)	Pathogenic	H12055
WRN	NM_000553.6	c.3382delA	p.Ser1128fs	Pathogenic	PVS1: Very Strong, PP5: Moderate, PM2: Supporting	rs778872619	0.000007 (1/140164, GnomAD)	Pathogenic	H5402, H6287
WRN	NM_000553.6	c.502_503del	p.Lys168fs	Pathogenic	PVS1: Very Strong, PP5: Moderate, PM2: Supporting	rs776785728	0.000064 (16/250810, GnomAD_exome)	Pathogenic	H0083, H0410, H11216, H11993
