# Supplementary material for: Germline mutations of homologous recombination genes and clinical outcomes in pancreatic cancer: a multicenter study in Taiwan
Source: J Biomed Sci. 2024 Feb 13;31:21. doi: 10.1186/s12929-024-01008-7 (PMC10865564; doi:10.1186/s12929-024-01008-7)
Supplement: Supplementary file 1 — Additional file 1: Figure S1. Median overall survival of 527 PDAC patients with or without germline gene mutations in different stage. Figure S2. Median overall survival of 107 stage III PDAC patients with or without conversion surgery. Figure S3. Timeline comparison between the investigator-initiated trials for pancreatic cancer in Taiwan and the corresponding global phase III trials. Figure S4. The distribution of the most commonly used regimen by year. An arrow indicates the time of nab-paclitaxel reimbursement in Taiwan. Figure S5. Median overall survival of 320 PDAC patients with or without enrollment in clinical trials. Figure S6. (A) Median overall survival of 363 stage III/IV PDAC patients treated by different regimens. (B) Median overall survival of 363 stage III/IV PDAC patients with or without HR gene mutations treated with 1L platinum-based or non-platinum-based chemotherapy. Table S1. Categories of the 80 candidate cancer-associated genes analyzed for germline mutations in PDAC patients. Genes that have overlapping properties are listed only once and were classified as low-, moderate-, high- and recessive penetrance. Table S2. Pathogenic and likely pathogenic germline variants in susceptibility genes. Table S3. Family history of cancer in 527 PDAC patients. Table S4. Demographics of 32 patients with germline mutation in 12 homologous recombination genes treated with first-line platinum chemotherapy or non-platinum chemotherapy. Table S5. List of all regimen used in 368 stage III/IV PDAC patients. [file 12929_2024_1008_MOESM1_ESM.zip › 12929_2024_1008_MOESM1_ESM/Additional file 1 Table S3.xlsx]

## Sheet: PLP VUS and benign results
Table S3- Family history of cancer in 527 PDAC patients.
	Pathogenic and likely pathogenic variant carriers					VUS, likely benign and benign variants carriers						Overall
Family cancer history	Yes	%	No	%	Total	Yes	%	No	%	Total	P value (carriers vs non-carriers)	Yes	%	No	%	Total
Liver	20	19.2308	84	80.7692	104	52	12.2931	371	87.7069	423	0.08	72	13.6622	455	86.3378	527
Lung	12	11.5385	92	88.4615	104	36	8.51064	387	91.4894	423	0.34	48	9.10816	479	90.8918	527
Pancreas	9	8.65385	95	91.3462	104	35	8.27423	388	91.7258	423	0.85	44	8.34915	483	91.6509	527
Colon	9	8.65385	95	91.3462	104	32	7.56501	391	92.435	423	0.69	41	7.77989	486	92.2201	527
Breast	11	10.5769	93	89.4231	104	20	4.72813	403	95.2719	423	0.03	31	5.88235	496	94.1176	527
Stomach	3	2.88462	101	97.1154	104	13	3.07329	410	96.9267	423	1	16	3.03605	511	96.9639	527
Cervix uteri	5	4.80769	99	95.1923	104	10	2.36407	413	97.6359	423	0.19	15	2.8463	512	97.1537	527
Oral cavity	4	3.84615	100	96.1538	104	6	1.41844	417	98.5816	423	0.11	10	1.89753	517	98.1025	527
Prostate	2	1.92308	102	98.0769	104	8	1.89125	415	98.1087	423	1	10	1.89753	517	98.1025	527
Lymph	2	1.92308	102	98.0769	104	6	1.41844	417	98.5816	423	0.66	8	1.51803	519	98.482	527
Nasopharynx	1	0.961538	103	99.0385	104	6	1.41844	417	98.5816	423	1	7	1.32827	520	98.6717	527
Bladder	2	1.92308	102	89	104	5	1.18203	418	98.818	423	0.63	7	1.32827	520	98.6717	527
Endometrium	0	0	104	100	104	6	1.41844	417	98.5816	423	0.6	6	1.13852	521	98.8615	527
Thyroid	1	0.961538	103	99.0385	104	4	0.945626	419	99.0544	423	1	5	0.948767	522	99.0512	527
Brain	1	0.961538	103	99.0385	104	3	0.70922	420	99.2908	423	0.59	4	0.759013	523	99.241	527
Throat	1	0.961538	103	99.0385	104	2	0.472813	421	99.5272	423	0.48	3	0.56926	524	99.4307	527
Bile duct	0	0	104	100	104	2	0.472813	421	99.5272	423	1	2	0.379507	525	99.6205	527
Blood	1	0.961538	103	99.0385	104	1	0.236407	422	99.7636	423	0.36	2	0.379507	525	99.6205	527
Bone marrow	0	0	104	100	104	2	0.472813	421	99.5272	423	1	2	0.379507	525	99.6205	527
Gallbladder	0	0	104	100	104	2	0.472813	421	99.5272	423	1	2	0.379507	525	99.6205	527
Tongue	2	1.92308	102	98.0769	104	0	0	423	100	423	0.04	2	0.379507	525	99.6205	527
Ovary	0	0	104	100	104	2	0.472813	421	99.5272	423	1	2	0.379507	525	99.6205	527
Ureter	0	0	104	100	104	2	0.472813	421	99.5272	423	1	2	0.379507	525	99.6205	527
Esophagus	0	0	104	100	104	2	0.472813	421	99.5272	423	1	2	0.379507	525	99.6205	527
Kidney	0	0	104	100	104	1	0.236407	422	99.7636	423	1	1	0.189753	526	99.8102	527
Neck	0	0	104	100	104	1	0.236407	422	99.7636	423	1	1	0.189753	526	99.8102	527
Oviduct	0	0	104	100	104	1	0.236407	422	99.7636	423	1	1	0.189753	526	99.8102	527
Peritoneum	1	0.961538	103	99.0385	104	0	0	423	100	423	0.2	1	0.189753	526	99.8102	527
Skin	0	0	104	100	104	1	0.236407	422	99.7636	423	1	1	0.189753	526	99.8102	527
Spleen	0	0	104	100	104	1	0.236407	422	99.7636	423	1	1	0.189753	526	99.8102	527
Swallow	0	0	104	100	104	1	0.236407	422	99.7636	423	1	1	0.189753	526	99.8102	527
Urethra	0	0	104	100	104	1	0.236407	422	99.7636	423	1	1	0.189753	526	99.8102	527
Unknown cancer type	1	0.961538	103	99.0385	104	6	1.41844	417	98.5816	423	1	7	1.32827	520	98.6717	527
Unknown family cancer history	1	0.961538	103	99.0385	104	4	0.945626	419	99.0544	423	1	5	0.948767	522	99.0512	527
